# Supplementary material for: Functional screening of the Arabidopsis 2C protein phosphatases family identifies PP2C15 as a negative regulator of plant immunity by targeting BRI1‐associated receptor kinase 1
Source: Mol Plant Pathol. 2024 Apr 1;25(4):e13447. doi: 10.1111/mpp.13447 (PMC10984862; doi:10.1111/mpp.13447)
Supplement: Supplementary file 9 — Table S1. [file MPP-25-e13447-s005.xlsx]

## Sheet: 工作表1
	For construction of HBT-PP2C-HAHA vector
	Gene ID	Primer Sequences(5'-3')
		Forward primer	Reverse primer
	At3g11410	CTCCCCTTGCTCCGTGGATCCATGGCTGGGATTTGTTGCGG	AACGTCGTATGGGTACCCGGGAGACGACGCTTGATTATTCCTCCT
	AT1G17550	CTCCCCTTGCTCCGTGGATCCATGGAAGAGATTTCACCTGCAGT	AACGTCGTATGGGTACCCGGGAGATCTGGTCTTGAACTTTCTTT
	AT1G67820	CTCCCCTTGCTCCGTGGATCCATGACTAATAAACTTCGCTCAGAAG	AACGTCGTATGGGTACCCGGGGCCTTTGTAATGGTTGAGATCAATT
	AT2G40180	CTCCCCTTGCTCCGTGGATCCATGCAACTCTCAAAGAATCCGATCA	AACGTCGTATGGGTACCCGGGTGGAAGAAAGTTTTGTAGCTGAA
	AT2G30020	CTCCCCTTGCTCCGTGGATCCATGTCTTGCTCCGTCGCC	AACGTCGTATGGGTACCCGGGTATGAACTGGCGTAAAGGGATC
	AT4G32950	CTCCCCTTGCTCCGTGGATCCATGGGATTTTGTTTTTGTTTAT	AACGTCGTATGGGTACCCGGGTATTTGTGGCTGTGGATT
	AT1G47380	CTCCCCTTGCTCCGTGGATCCATGTCAACAAAGGGAGAACATCA	AACGTCGTATGGGTACCCGGGGTCGCTTTCACTACTATGTCTATC
	AT5G36250	CTCCCCTTGCTCCGTGGATCCATGGGGTCCTGCTTATCATC	AACGTCGTATGGGTACCCGGGCTCTTTGGTTGGGACATATACTG
	AT3G05640	CTCCCCTTGCTCCGTGGATCCATGGGACATTTCTCTTCCATGTT	AACGTCGTATGGGTACCCGGGTAGAGATGGCGACGACGA
	AT5G27930	CTCCCCTTGCTCCGTGGATCCATGGGACATTTCTCATCGATGT	AACGTCGTATGGGTACCCGGGCTTTAAAATCGTCATGGCATGA
	AT3G23360	CTCCCCTTGCTCCGTGGATCCATGGGCTTCTTAGATCTCCC	AACGTCGTATGGGTACCCGGGGCCAAACCGAATTACAACGC
	AT3G51470	CTCCCCTTGCTCCGTGGATCCATGGCACCGGTGACTGAAGT	AACGTCGTATGGGTACCCGGGCAACTCGTTCAAAACACCTTTGA
	AT1G68410	CTCCCCTTGCTCCGTGGATCCATGGCGTCTAGAGAAGGAAA	AACGTCGTATGGGTACCCGGGGATGACTTTAACTCCACTTGGA
	AT1G09160	CTCCCCTTGCTCCGTGGATCCATGAGCGTGTCAAAAGCATC	AACGTCGTATGGGTACCCGGGAGTAGTCACTGAACCTTTGCT
	AT5G02400	CTCCCCTTGCTCCGTGGATCCATGGGAAATGGAGTCAC	AACGTCGTATGGGTACCCGGGCATTGATGATCTCCATATTCTT
	At2g29380	CGTGGATCCGTCGACTCTAGAATGGCCGAGATATGTTACGAAG	AACGTCGTATGGGTAGGTACCTCTTCTGAGATCAATCACAACGA
	At1g72770	CTCCCCTTGCTCCGTGGATCCATGGAGGAGATGACTCCCGC	AACGTCGTATGGGTAGGTACCGGTTCTGGTCTTGAACTTTC
	At4g26080	CTCCCCTTGCTCCGTGGATCCATGGAGGAAGTATCTCCGGC	AACGTCGTATGGGTAGGTACCGTTCAAGGGTTTGCTCTTGA
	At5g57050	CGTGGATCCGTCGACTCTAGAATGGACGAAGTTTCTCCTGCAG	CGTGGATCCGTCGACTCTAGAATGGACGAAGTTTCTCCTGCAG
	At4g08260	CGTGGATCCGTCGACTCTAGAATGGAGGATCGGTTCTCCGCTAT	AACGTCGTATGGGTAGGTACCTACGAACTGGCGCAATGG
	At3g16560	TTGCTCCGTGGATCCGTCGACATGCAGGAAGGGACTGATCC	AACGTCGTATGGGTACCCGGGCACGAACGTAGAAGCTTTTGAGG
	At1g07630	CGTGGATCCGTCGACTCTAGAATGGGTAACGGAGTAACAAAACT	AACGTCGTATGGGTAGGTACCTACACAAGATTTCCACATTCTTCCT
	At5g02760	CGTGGATCCGTCGACTCTAGAATGGTTAAACCCTGTTGGAGAA	AACGTCGTATGGGTAGGTACCTGATGTTGAATGCATCGGGT
	At3g17090	CTCCCCTTGCTCCGTGGATCCATGTCAGGTTCATTGATGAA	AACGTCGTATGGGTAGGTACCGTGTTCAAGAGCACTCCGTA
	At3g12620	CTCCCCTTGCTCCGTGGATCCATGGTATCATCGGCAACTAT	AACGTCGTATGGGTAGGTACCAGTAGAAGGTCCAGCTAAAT
	At3g55050	CTCCCCTTGCTCCGTGGATCCATGGTATCTACAACATTTAG	AACGTCGTATGGGTAGGTACCTAAAACGGGATTATGGGCTG
	At4g38520	CTCCCCTTGCTCCGTGGATCCATGCTATCTGGGTTGATGAA	AACGTCGTATGGGTAGGTACCGGAGGCGCCAGCAGCAGCAG
	At3g51370	CTCCCCTTGCTCCGTGGATCCATGTTATCAACGTTAATGAA	AACGTCGTATGGGTAGGTACCGATTTTCTTGGGGAATGTCA
	At5g66080	CTCCCCTTGCTCCGTGGATCCATGTTATCCCTTTTCTTCAA	AACGTCGTATGGGTAGGTACCAAGTTTCTTAGGTAAAGTGA
	At4g33920	CTCCCCTTGCTCCGTGGATCCATGTTGCGAGCTTTAGCACG	AACGTCGTATGGGTAGGTACCGTATAACACATTGAGTAACC
	At5g06750	CTCCCCTTGCTCCGTGGATCCATGTTCTCCTGGTTAGCGAG	AACGTCGTATGGGTAGGTACCAGAGAGGAAGATACTGAACT
	At1g03590	CTCCCCTTGCTCCGTGGATCCATGGGAGGTTGTATCTCTAA	AACGTCGTATGGGTAGGTACCAGTCTTTGGTTCCTCTCCAG
	At1g79630	CTCCCCTTGCTCCGTGGATCCATGGGTCTGTGTTATTCAGT	AACGTCGTATGGGTAGGTACCCAACCATTTTCTCCAACTAG
	At5g01700	CTCCCCTTGCTCCGTGGATCCATGGGGGTCTGTTGTAGCAA	AACGTCGTATGGGTAGGTACCTGAAACCCTTTGGGATAGAC
	At5g26010	CTCCCCTTGCTCCGTGGATCCATGGGTCATTGCTTTTCGTT	AACGTCGTATGGGTAGGTACCACTTGGTTGTTCCTTGTTCT
	At3g16800	CTCCCCTTGCTCCGTGGATCCATGGTGCTTTTACCAGCGTT	AACGTCGTATGGGTAGGTACCAGAAGGACGAAAGAAGAGAC
	At3g06270	CGTGGATCCGTCGACTCTAGAATGGGTTGTGTTCAATGCAA	AACGTCGTATGGGTAGGTACCTTCATTAGACAGCTTTTTAATCTGTAC
	At2g34740	CTCCCCTTGCTCCGTGGATCCATGAAGAAGACCATCAAGAA	AACGTCGTATGGGTAGGTACCATCGATCCATTGAAGGAAAG
	At1g78200	CTCCCCTTGCTCCGTGGATCCATGCCCAAGATCTGCTGCTC	AACGTCGTATGGGTAGGTACCTCTAAACCGGACAACAATGC
	At1g22280	CTCCCCTTGCTCCGTGGATCCATGGGAAAATTTTGTTGCTT	AACGTCGTATGGGTAGGTACCTCTGAATCGGACCACGACAC
	At1g34750	CTCCCCTTGCTCCGTGGATCCATGGCGAAGTTATGTTGCTT	AACGTCGTATGGGTAGGTACCCCTTAATCTGACGACAATGC
	At3g15260	CTCCCCTTGCTCCGTGGATCCATGACCGGTAGAGAAATCCT	AACGTCGTATGGGTAGGTACCCTGAAATTTCACGACGACGA
	At2g20630	CTCCCCTTGCTCCGTGGATCCATGGCAGGCAGAGAGATTCT	AACGTCGTATGGGTAGGTACCTCTACAATACCTTTCTGAGA
	At1g43900	CTCCCCTTGCTCCGTGGATCCATGAAGAAAACTAGAAATGT	AACGTCGTATGGGTAGGTACCAGAAACCTCGAATCGTACAA
	At5g53140	CTCCCCTTGCTCCGTGGATCCATGGTATGCAGCAGTTTCATAAGG	TGGAACGTCGTATGGGTAACTAGTCTCACCAGCTTTCTCACCCTT
	At4g31750	CTCCCCTTGCTCCGTGGATCCATGGGATATCTGAATTCTGT	AACGTCGTATGGGTAGGTACCGGTTGATGAGTCACCGGAGA
	At5g10740	CTCCCCTTGCTCCGTGGATCCATGGGATACTTGGACTTGGC	AACGTCGTATGGGTAGGTACCTACCTTGTCGGTCACTGAAT
	At3g62260	CTCCCCTTGCTCCGTGGATCCATGGTAGCAGAAGCAGAGGT	AACGTCGTATGGGTACCCGGGGCCATCCAACAGATTCCTCAA
	At3g17250	CTCCCCTTGCTCCGTGGATCCATGCGTACAAGCAAAGCTTC	AACGTCGTATGGGTAGGTACCGCCTTCTAGCATTGTCTGTA
	At2g25620	CTCCCCTTGCTCCGTGGATCCATGGAAGAAACTAGAGGAAT	AACGTCGTATGGGTAGGTACCGTTTCCCAAGCCATCCAAGT
	At2g33700	TTGCTCCGTGGATCCGTCGACATGAGTATGGATTTTTCACCTTTGTTAA	AACGTCGTATGGGTAGGTACCCGGATAGCCATCGAGCACG
	At2g25070	CTCCCCTTGCTCCGTGGATCCATGGGTACATACCTAAGTTC	AACGTCGTATGGGTAGGTACCGCTTGATGAGCTCGGCTCAT
	At4g31860	CTCCCCTTGCTCCGTGGATCCATGGGTATATATCTAAGTAC	AACGTCGTATGGGTAGGTACCGTTTGATGAGCTCGGCTCAT
	At3g63320	CTCCCCTTGCTCCGTGGATCCATGGTGGAGCTCCGGCAGTT	AACGTCGTATGGGTAGGTACCTCCCATACGGAATAAGTTGG
	At4g27800	CTCCCCTTGCTCCGTGGATCCATGGCGCTTCTGAGGCCGCATC	AACGTCGTATGGGTAGGTACCAGATAGATGTGAAGACATCCAT
	At2g40860	CTCCCCTTGCTCCGTGGATCCATGGTGATGGAAATTGTGAAACCA	AACGTCGTATGGGTAGGTACCGTAGATCCTTTCGGCTGTAGACA
	At5g53140	CTCCCCTTGCTCCGTGGATCCATGGTATGCAGCAGTTTCATAAGG	TGGAACGTCGTATGGGTAACTAGTCTCACCAGCTTTCTCACCCTT
	For qPCR
	Gene	Primer Sequences(5'-3')
		Forward primer	Reverse primer
	ACTIN2	CTTGTTCCAGCCCTCGTTTG	CAGCGATACCTGAGAACATAGTGG
	FRK1	TCTGAAGAATCAGCTCAAGGC	TGTTGGCTTCACATCTCTGTG
	WRKY33	GCTGCTATTGCTGGTCACTCC	TGCGTTTGAAGGTTGCTGTT
	PR2	TCCCCTTGCTCCGTGGATCCATGGCTGCAAAAACATCAAATTTAG	AAATGTTTGAACGATCTGCAGTTATGGGCCTTGTCCTTTGTGT
	PR4	TGGTTCATGCCATGGAGAAGGAGGAAGTCATCAACACGC	AGTAGGCCTGGTACCACGAGCTGAAGGGATATCACTGAT
	PP2C15	AAGGTTCGGCAATGCTCGCT	ACGGTCCTTGCCACGGTTTT
	pp2c15（mutant）	AAGGTTCGGCAATGCTCGCT	ACGGTCCTTGCCACGGTTTT
	Mutant identification primer
	Primer name	Primer Sequences(5'-3')
	T-DNA left border（LB）	TGATCCATGTAGATTTCCCGGACATGAAG
	PP2C15 left primer(LP)	TACCGCAAAAACAGAGAAAGC
	PP2C15 right primer(RP)	ATGTTCGGTTTTTGTGACAGC
	CO-IP primer
		Primer Sequences(5'-3')
	Primer name	Forward primer	Reverse primer
	Pcambia-BAK1-GFP	TTTTCTGATTAACAGGGATCCATGGAACGAAGATTAATGATCCCT	CATACTAGTAGGCCTGGTACCTCTTGGACCCGAGGGGTA
	Pcambia-PP2C15-HAHA	Overexpression of pp2c15 vector
	Luciferase Complementation Assay primer
		Primer Sequences(5'-3')
	Primer name	Forward primer	Reverse primer
	BAK1-Nluc	CGGGGGACGAGCTCGGTACCATGGAACGAAGATTAATGATCCCT	CGCGTACGAGATCTGGTCGACTCTTGGACCCGAGGGGTA
	PP2C15-Cluc	TACGCGTCCCGGGGCGGTACCATGGCGTCTAGAGAAGGAAA	AACGAAAGCTCTGCAGGTCGACGATGACTTTAACTCCACTTGGA
	For construction of protein expression vector
		Primer Sequences(5'-3')
	Primer name	Forward primer	Reverse primer
	His-SUMO-PP2C15	CAGGAACAAACCGGTGGATCCATGGCGTCCCGTGAA	CCAGCTGCAGATGTCGAGCTCCTAGATCACTTTAACGCCAGA
	His-MBP-BAK1CD	From Professor Jianfeng Li of Sun Yat sen University
	His-MBP-BAK1CD+KM	From Professor Jianfeng Li of Sun Yat sen University
